# Supplementary material for: Non-Targeted Screening and Quantitative Analysis of Pesticides and Veterinary Drug Residues in Brassica rapa chinensis Using an Improved Quechers Method Based on Magnetic Materials
Source: Foods. 2025 Sep 23;14(19):3288. doi: 10.3390/foods14193288 (PMC12523811; doi:10.3390/foods14193288)
Supplement: Supplementary file 1 [file foods-14-03288-s001.zip]

Archive with 1 entries (1 files):
- foods-3835160-supplementary.pdf
